# Supplementary material for: Effect of Selenium Treatment on Central Insulin Sensitivity: A Proteomic Analysis in β-Amyloid Precursor Protein/Presenilin-1 Transgenic Mice
Source: Front Mol Neurosci. 2022 Jul 7;15:931788. doi: 10.3389/fnmol.2022.931788 (PMC9302600; doi:10.3389/fnmol.2022.931788)
Supplement: Supplementary file 1 [file Table_1.XLSX]

## Sheet: Sheet1
Protein	Protein Name	Gene Name	Function	ProteinGroup	FastaHeaders	Proteins	Peptides	RazorUniquePeptides	UniquePeptides	Coverage	MolWeight	LFQ intensity Se-1	LFQ intensity Se-2	LFQ intensity Se-3	average Se	LFQ intensity Chow-1	LFQ intensity Chow-2	LFQ intensity Chow-3	average Chow	A/B	t test p value
P84104	Serine/arginine-rich splicing factor 3	Srsf3	FUNCTION: Splicing factor that specifically promotes exon-inclusion during alternative splicing. Interaction with YTHDC1, a RNA-binding protein that recognizes and binds N6-methyladenosine (m6A)-containing RNAs, promotes recruitment of SRSF3 to its mRNA-binding elements adjacent to m6A sites, leading to exon-inclusion during alternative splicing. Also functions as export adapter involved in mRNA …	sp|P84104|SRSF3_MOUSE	sp|P84104|SRSF3_MOUSE Serine/arginine-rich splicing factor 3 OS=Mus musculus OX=10090 GN=Srsf3 PE=1 SV=1	1	2	2	2	18.9	19.329	251180	248050	173780	224337	528640	274660	568020	457107	0.490775	0.041106
Q60631	Growth factor receptor-bound protein 2	Grb2	FUNCTION: Adapter protein that provides a critical link between cell surface growth factor receptors and the Ras signaling pathway.; FUNCTION: Isoform 2 does not bind to phosphorylated epidermal growth factor receptor (EGFR) but inhibits EGF-induced. transactivation of a RAS-responsive element. Isoform 2 acts as a dominant negative protein over GRB2 and by suppressing proliferative signals, may t…	sp|Q60631|GRB2_MOUSE	sp|Q60631|GRB2_MOUSE Growth factor receptor-bound protein 2 OS=Mus musculus OX=10090 GN=Grb2 PE=1 SV=1	1	4	4	4	18	25.238	150450	71960	184080	135497	167220	217880	277860	220987	0.613144	0.0373344
B9EJ86	Oxysterol-binding protein-related protein 8	Osbpl8	FUNCTION: Lipid transporter involved in lipid countertransport between the endoplasmic reticulum and the plasma membrane: specifically exchanges phosphatidylserine with phosphatidylinositol 4-phosphate (PI4P), delivering phosphatidylserine to the plasma membrane in exchange for PI4P, which is degraded by the SAC1/SACM1L phosphatase in the endoplasmic reticulum. Binds phosphatidylserine and PI4P i…	sp|B9EJ86|OSBL8_MOUSE	sp|B9EJ86|OSBL8_MOUSE Oxysterol-binding protein-related protein 8 OS=Mus musculus OX=10090 GN=Osbpl8 PE=1 SV=1	1	5	5	5	8.4	101.27	321560	276870	333640	310690	206280	284080	115150	201837	1.53931	0.0233925
P10148	C-C motif chemokine 2	Ccl2		sp|P10148|CCL2_MOUSE	sp|P10148|CCL2_MOUSEE C-C motif chemokine 2 OS=Mus musculus OX=10090 GN=Epb41l2 PE=1 SV=2	1	7	7	6	10.4	109.94	474830	492070	553800	506900	283560	271630	465150	340113	1.59039	0.0376529
P08030	Adenine phosphoribosyltransferase	Aprt	FUNCTION: Catalyzes a salvage reaction resulting in the formation of AMP, that is energically less costly than de novo synthesis.	sp|P08030|APT_MOUSE	sp|P08030|APT_MOUSE Adenine phosphoribosyltransferase OS=Mus musculus OX=10090 GN=Aprt PE=1 SV=2	1	4	4	4	33.9	19.724	1776300	1028800	1430700	1.41193e+06	1006700	642780	940450	863310	1.63549	0.00713233
Q9WV60	Glycogen synthase kinase-3 beta	Gsk3b		sp|Q9WV60|GSK3B_MOUSE	sp|Q9WV60|GSK3B_MOUSE Glycogen synthase kinase-3 beta OS=Mus musculus OX=10090 GN=Rpl13a PE=1 SV=4	1	4	4	4	19.2	23.464	1036800	826130	600850	821260	606010	410460	635180	550550	1.69171	0.0338839
Q9D5V6	Synapse-associated protein 1	Syap1	FUNCTION: Plays a role in adipocyte differentiation by promoting mTORC2-mediated phosphorylation of AKT1 at 'Ser-473' after growth factor stimulation (PubMed:23300339). {ECO:0000269|PubMed:23300339}.	sp|Q9D5V6|SYAP1_MOUSE	sp|Q9D5V6|SYAP1_MOUSE Synapse-associated protein 1 OS=Mus musculus OX=10090 GN=Syap1 PE=1 SV=1	1	3	3	3	16.7	41.349	131730	139800	194460	155330	129320	67596	76753	91223	1.70275	0.0303933
P15208	Insulin receptor	Insr	FUNCTION: Receptor tyrosine kinase which mediates the pleiotropic actions of insulin. Binding of insulin leads to phosphorylation of several intracellular substrates, including, insulin receptor substrates (IRS1, 2, 3, 4), SHC, GAB1, CBL and other signaling intermediates. Each of these phosphorylated proteins serve as docking proteins for other signaling proteins that contain Src-homology-2 domai…	sp|P15208|INSR_MOUSE	sp|P15208|INSR_MOUSE Insulin receptor OS=Mus musculus OX=10090 GN=Insr PE=1 SV=2	1	3	3	3	34	155.61	668586	185547	284445	379526	50763	91478	183170	108470	3.49889	0.0424626
P35569	Insulin receptor substrate 1	Irs1		sp|P35569|IRS1_MOUSE	sp|P35569|IRS1_MOUSE Insulin receptor substrate 1 OS=Mus musculus OX=10090 GN=Mup2 PE=1 SV=1	1	19	2	2	74.4	20.663	34485000	31087000	20663000	28745000	17157000	24860000	15614000	1.92103e+07	4.09633	0.0118634
Q91ZP3	Phosphatidate phosphatase LPIN1	Lpin1	FUNCTION: Plays important roles in controlling the metabolism of fatty acids at different levels. Acts as a magnesium-dependent phosphatidate phosphatase enzyme which catalyzes the conversion of phosphatidic acid to diacylglycerol during triglyceride, phosphatidylcholine and phosphatidylethanolamine biosynthesis. Acts also as nuclear transcriptional coactivator for PPARGC1A/PPARA regulatory pathw…	sp|Q91ZP3|LPIN1_MOUSE	sp|Q91ZP3|LPIN1_MOUSE Phosphatidate phosphatase LPIN1 OS=Mus musculus OX=10090 GN=Lpin1 PE=1 SV=1	1	3	3	3	5.2	102	240460	205090	121130	188893	67796	45903.5	24011	45903.5	4.11501	0.0301415
